# Supplementary material for: Regulation of Fructose 1,6-Bisphosphatase in Procyclic Form Trypanosoma brucei
Source: Pathogens. 2021 May 18;10(5):617. doi: 10.3390/pathogens10050617 (PMC8157246; doi:10.3390/pathogens10050617)
Supplement: Supplementary file 1 [file pathogens-10-00617-s001.zip]

Archive with 1 entries (1 files):
- pathogens-1204557-supplementary.pdf
